# Supplementary material for: Why to account for finite sites in population genetic studies and how to do this with Jaatha 2.0
Source: Ecol Evol. 2013 Sep 4;3(11):3647–62. doi: 10.1002/ece3.722 (PMC3810865; doi:10.1002/ece3.722)
Supplement: Supplementary file 2 [file ece30003-3647-SD2.txt]

Online Supplement
S1 Parameter Ranges and Command Lines
S1.1 Basic Demographic model
The data sets were simulated with nLoci loci. The population mutation parameter  (per locus) and
the recombination rate  (per locus) were drawn uniformly from the given parameter ranges. The other
parameters were chosen uniformly from the following ranges after log transformation:
population-scaled mutation rate  2 [5; 20]
recombination rate  2 [5; 20]
size ratios q, s1 and s2 2 [0:05; 10]
migration rate m 2 [0:005; 5]
divergence time  2 [0:017; 20]
ms command line (Hudson 2002)
ms 50 nLoci -t  -r  1000 -I 2 25 25 -m 1 2 m -m 2 1 m -n 2 q -eN  (s1+s2)
-ej  2 1 -g 1 log(
1
s1 )
 - g 2
log( qs2 )
 
S1.2 Decreasing Migration Model
For the "Decreasing Migration“ model, the parameter values for  , m,  , q, s1, s2 were chosen as in the
basic model (Sect. S1.1). The data sets were simulated with nLoci loci with the following two additional
parameters drawn uniformly from the parameter ranges after log transformation:
times  m and  0 2 [0:017; 15]
The divergence time  is the sum of the time with ( m) and without ( 0) gene flow.
ms command line (Hudson 2002)
ms 50 nLoci -t  -r  1000 -I 2 25 25 -m 1 2 0 -m 2 1 0
-em  0 1 2 (0:5  m) -em  0 2 1 (0:5  m) -em (0:5 m+  0) 1 2 m
-em (0:5m+  0) 2 1 m -n 2 q -eN  (s1+s2) -ej  2 1 -g 1
log( 1s1 )
 -g 2
log( qs2 )
 
S1.3 Finite-Sites Mutation Models
All parameters were chosen as described in the case of the ”Basic Model“ (Sect. S1.1) with one additional
parameter uniformly drawn on the logarithmic scale:
 -shape parameter  2 [0:001; 2:5]
The ms and seq-gen command lines for a HKY model are shown for the ”Basic Model“, where L
is the sequence length being simulated, T is the factor of the divergence time to the outgroup, ti=tv is the
transition transversion ratio, and  the  -shape parameter. The base frequencies following the -f option
were always set to the values observed in the tomato loci. The output of ms is a file called ”treeFile“
which serves as an input for seq-gen.
1ms (Hudson 2002) and seq-gen (Rambaut and Grassly 1997) command lines
ms (50+1) nLoci -r  L -I 3 25 25 1 -m 1 2 m -m 2 1 m -n 2 q -eN  (s1+s2)
-ej T* 3 1 -ej  2 1 -g 1
log( 1s1 )
 -g 2
log( qs2 )
 -T | tail -n +4 | grep -v //
> treeFile
seq-gen -mHKY -l L -s  L -p (L+1) -t ti=tv -f 0.26 0.20 0.22 0.32 -a  <
treeFile
As the frequency of back-mutations and double hits not only depends on the average mutation rate
but also on the transition-transversion ratio and the heterogeneity of mutation rates across sites, we used
the HKY+ substitution model (Hasegawa et al. 1985; Yang 1996). For three values of ti=tv (1,2,5), ten
sequence files each were simulated with 100 loci and 25 samples per population under the “FixedS2+ ”
model with the Solanum base frequencies and T = 2 (Jaatha settings J4 in S1). Parameter values for
 , q,  , m, and  were uniformly drawn from the log-scaled parameter range given in Section S1.3.
We fixed the values of ti=tv in Jaatha to the true ti=tv values with which the data sets were simulated.
Only 30 data sets were used in this analysis because including  estimation increases the run time of
the sequence simulator. Jaatha was run with the 30 SS described in Section S3 (nSS = 30). For a
comparison, we also estimated parameters with the ISM with similar settings (J5 and J6 in S1).
S2 Optimization of Jaatha Settings
To test the influence of six different Jaatha options (k, sini, smain, r,  , andw) on the accuracy and the run
time, we conducted an analysis in which the two parameters  and  were estimated with the following
parameters of the basic model fixed to values previously estimated for the tomato data (Naduvilezhath
et al. 2011): s1 = 1, s2 = 0:3, m = 0:5, q = 4:5, and  = 20 which is the population recombination
rate per locus also scaled with 4Ne. The data sets consisted of 100 loci simulated under an ISM with
25 samples per population. Four values each of  and of  were chosen on a uniform grid from the log-
transformed parameter range described in Section S1.1. For each of the above mentioned settings three
values were tested: k 2{2, 3, 4}, sini 2{100, 200, 300}, smain 2{200, 400, 600}, r 2{0.05, 0.1, 0.2},
 2{0.5, 1, 2}, and w 2{0.7, 0.9, 1}. Each of the 729 (= 36) program-setting combinations were tested
on 16 data sets (one for each  - combination) such that in total 11,664 runs were evaluated. The other
Jaatha settings were kept fixed at nSS = 23, tstop = 5, nloc = 70, nB = 10, ext = true, sfinal = 200,
tmax = 200, and nRP = 10. The accuracy was measured for each parameter p 2 f ;  g in terms of the
root mean squared error (RMSE) between the simulated ptrue and estimated value pest:
RMSE(p) =
p
(pest  ptrue)2
ptrue
(2)
Decreasing the size of the parameter range from which random samples were chosen for the simu-
lations (r) had the greatest influence on precision of the estimates of  (A 1(a)), but run time increased
from an average of 30 minutes for r=2 to 40 minutes for r=0.05 (CPU time on a single kernel of a
Quad-Core AMD Opteron with 2.7 GHz). The same effect is captured in a simple linear model in which
the run time is the response variable and the different settings the explanatory ones. Decreasing the
threshold for the stopping criterion ( ) also had a small positive effect, which is barely visible in Figure
A 1(b). The number of simulations sini 2 [100; 300] and smain 2 [200; 600] in Jaatha showed almost
2(a) Half block size r
0.05 0.1 0.2
0.0
0.2
0.4
0.6
RMSE of 
τ
(b) Stopping criterion  
0.5 1 2
0.0
0.2
0.4
0.6
RMSE of 
τ
(c) Number of simulations sini
100 200 300
0.0
0.2
0.4
0.6
RMSE of 
τ
(d) Number of simulations smain
200 400 600
0.0
0.2
0.4
0.6
RMSE of 
τ
Figure S1: Influence of Jaatha settings on RMSE of divergence time  . The mean RMSE is depicted
as 4. Decreasing the size of the parameter range of the simulation area (r) increases the precision of  
estimation. For the other three settings, little effect on RSME could be observed, although decreasing r
or  increases run time (data not shown).
3no effect on run time and, surprisingly, on the accuracy in the explored ranges (A 1(c) and A 1(d)). Nev-
ertheless other Jaatha runs show that increasing the number of simulations helps for convergence, and
therefore increasing the number of simulations especially in the refined search (smain), is recommended.
The RMSE of  increased drastically as the true divergence time increased (S4). In the two-parameter
scenario, decreasing the weights (w) of old simulation blocks or dividing the parameter space into more
starting blocks (k) influenced neither the RMSE of the estimates, nor the run time. The effects on the
estimation of  were similar to the ones described for  although RMSE was lower.
Hence if a fast but accurate search is to be conducted, the following settings are appropriate: sini =
100, smain = 200, r = 0:05 (or even smaller), k = 2 or 3 (depending on the dimension of the parameter
range), and  = 2. However, we point out that including additional parameters adds an extra dimension
to the parameter space and advise choosing Jaatha settings after a series of trial runs on simulated data.
S3 Choice of Summary Statistics
We define seven additional SS, which are believed to be sensitive for detecting recurrent mutations, and
we evaluate whether including these additional SS improves the accuracy (nSS = 30). These SS were
defined as the number of positions which contained
S24: three base types in population P1 or three base types in population P2
S25: four base types in population P1 or four base types in population P2
S26: transitions within one population and transversion to outgroup
S27: transitions in both populations and transversion to outgroup
S28: transversions within one population and transition to outgroup
S29: transversions in both populations and transition to outgroup
SS30: a base present in at least 95% of the samples in one population and in the other population in at
most 5% of the samples
The summary statistics SS24-SS29 should contain information about the divergence of the two species
and SS30 about recent migration events. To compare the performance of the 23 original SS SS1; : : : ; SS23
with the extended set SS1; : : : ; SS30 and to decide whether to set the option ext, we simulated 25 ge-
nealogies with 100 loci each under the “FixedS2” model and T = 2. Sequences of 1 kb in length and with
two repetitions were generated using the HKY +  model with the Solanum base frequencies, ti=tv = 3,
and  = 0:7. The four parameters to estimate were  , q, m, and  . The initial search phase however, was
only conducted with nSS = 23 and for the refined search the same starting points were chosen for the
run with nSS = 23 and nSS = 30. The Jaatha settings J2 and J3 with the appropriate nSS were used
(Tab. S1).
Additionally, we evaluated whether  could be calculated proportionally to the number of observed
segregating sites (ext =TRUE; see Naduvilezhath et al. 2011) under an FSM, or if  should be esti-
mated within Jaatha as well (ext =FALSE), hence increasing the number of dimensions and run time.
Including  into the optimization range improved the estimates (cp. in Fig. S2 results marked with ”ext”
and without). The inclusion of additional SS increased the precision in  and q estimates only in the
case when  was calculated externally (ext). However, there was no improvement in the estimations of
divergence time  or the migration rate m.
4ext−23ss ext−30ss 23ss 30ss
θ
ratio (estimated/tr
ue)
1:1.5
1:1
ext−23ss ext−30ss 23ss 30ss
Divergence time τ
ratio (estimated/tr
ue)
1:1
2:1
ext−23ss ext−30ss 23ss 30ss
Size ratio q
ratio (estimated/tr
ue)
1:2
1:1
2:1
ext−23ss ext−30ss 23ss 30ss
Migration rate m
ratio (estimated/tr
ue)
1:1000
1:10
10:1
Figure S2: Comparing different numbers of SS and Jaatha setting ext. Here we compared the
usage of 23 and 30 summary statistics (SS) on the same 25 genealogies (each with two finite-sites se-
quence simulator runs). Additionally, we assessed the effect of setting the Jaatha option ext, i.e. either
estimating  outside of the simulation range (marked with ”ext“; as in Naduvilezhath et al. 2011) or in-
cluded  into Jaatha’s optimization range. The best overall results were obtained when  was included in
the parameter optimization range and using 23 SS. However, when the option ext was used, including
additional SS improved the estimates of  and q.
5Figure S3: The 23 summary statistics used in this study for example with y1 = y2 = 10. The Ai were
further refined for low frequency and high frequency variants whereas middle frequency variants were
more coarsely binned. For a general description of the Ai please refer to Naduvilezhath et al. (2011).
S4 Additional Tables and Figures
6Table
S1:
Jaatha
settings
used
for
the
dif
ferent
analyses.
The
columns
stand
for
the
follo
wing
settings
in
Jaatha
(for
more
detailed
explanation
see
section
describing
the
ne
w
Jaatha
version):
k-
number
of
(#)
interv
als
each
of
the
n
dimensions
is
di
vided
into
(results
in
kn
start
blocks),
s ini
-#
simulations
per
block
in
the
initial
search,
s main
-#
simulations
per
block
in
the
refined
search,
r-half
side
length
of
the
blocks
in
refined
search,
 -score
dif
ference
required
for
stopping,
n R
P
-#
best
start
points,
n S
S
-#
summary
statistics,
ext
-
true
:
 
is
calculated
outside
of
the
block
during
refined
search
and
-false
: 
is
calculated
lik
e
the
other
parameters,
M
ini
-mutation
model
for
initial
search,
M
main
-mutation
model
for
refined
search,
s f
inal
-#
simulations
for
the
calculation
of
lik
elihoods,
t max
-maximum
#
steps
during
refined
search,
scal
e-only
1
scal
e
of
the
loci
are
simulated
and
the
JSFS
is
extrapolated
accordingly
.W
eight
w
w
as
al
w
ays
kept
at
0.9,
#
steps
t stop
in
which
there
w
as
no
score
change
of
at
least
 at
5,
#
simulated
loci
n l
oc
for
the
GLM
fittings
at
70,
and
#
best
parameter
combinations
n B
kept
in
each
L
list
at
10.
Reference
k
s ini
s main
r
 
n R
P
n S
S
ext

M
ini
M
main
s f
inal
t max
scal
e
J1
3
200
200
0.05
1
10/16
23
TR
UE
IS
IS
200
200
1
J2
3
100
200
0.05
2
4
23/30
TR
UE
FS
FS
100
200
1
J3
3
300
200
0.05
2
10
23/30
FALSE
FS
FS
100
170
1
J4
2
300
200
0.1
2
10
23
FALSE
FS
FS
100
170
1
J5
2
300
200
0.1
2
8
23
FALSE
IS
IS
100
170
1
J6
3
300
400
0.1
2
10
23
FALSE
IS
IS
100
170
1
J7
3
300
200
0.1
2
16/10
23
FALSE
FS
FS
200
170
1
J8
3
300
200
0.1
2
9
23
FALSE
IS
FS
200
170
1
J9
3
300
200
0.05
2
16
23
FALSE
IS
FS
100
170
1
J10
3
300
200
0.05
2
16
23
FALSE
IS
IS
200
170
1
J11
3
300
200
0.1
2
16
23
FALSE
IS
FS
200
170
1
J12
3
200
300
0.05
1
16
23
FALSE
IS
FS
300
170
1
J13
2
400
300
0.1
2
16
23
FALSE
FS
FS
300
170
1
J14
3
200
500
0.05
0.5
40
23
TR
UE
IS
IS
200
200
1
J15
2
300
200
0.1
2
16
23
FALSE
FS
FS
100
170
1
J16
3
400
200
0.1
2
16
23
FALSE
IS
FS
300
170
1
J17
3
200
200
0.05
50
4
23
TR
UE
FS
FS
200
200
250
J18
3
200
200
0.05
25
4
23
TR
UE
ISM
ISM
200
200
250
7Table
S2:
Estimated
parameter
values
for
the
se
ven
S.
peruvianum
and
S.
chilense
loci
with
alter
nati
ve
settings
under
thr
ee
differ
ent
models.
 site
,m
and
 
are
scaled
with
4N
1,
where
N
1
is
the
ef
fecti
ve
population
size
of
S.
chilense
.
Bold
values
are
fix
ed
parameter
values
for
the
estimation.
The
corresponding
Jaatha
settings
can
be
found
in
S1
.
Model
 site
q
m
 
s 1
s 2
 
#
Parameters
log-Lik
elihood
Settings
(IS)
Fix
edS2
0.010
4.98
0.59
0.38
1
0.29
-
5
-1
J14
Fix
edS2+
 
0.010
7.07
0.35
0.26
1
0.3
2.5
5
-76.2
J15
BothGro
wMig
0.010
4.23
0.73
0.57
0.41
0.05
0.7
6
-97.7
J16
8Table S3: Jaatha settings and run times for Solanum analyses. The CPU time on a single processor
Quad-Core AMD Opteron kernel is reported.
Model Settings Run time [h]
NoMig J8 35
NoMig+ J7 109
FixedS2 J9 83
(IS) FixedS2 J10 2
FixedS2+ J7 186
SingleGrowMig J11 84
SingleGrowMig+ J7 386
BothGrowNoMig J11 35
BothGrowNoMig+ J7 322
BothGrowMig J12 105
BothGrowMig J16 72
BothGrowMig+ J13 194
DecMig J9 101
(IS) DecMig J1 19
Table S4: Parameter estimates for A. thaliana using ISM. Jaatha’s estimates using the ISM for the
mutation rate  , time  of the split of both demes, the subsequent migration rate m between populations,
and the rate heterogeneity parameter  . The parameter  is scaled in 2Ne generations, m is twice the
number of immigrants to each deme per generation, and  is 2Ne times the mutation rate per base.
 m  site
complete dataset 0:27 3:17 3:23  10 3
FS only 0:24 3:59 2:40  10 3
Th only 0:24 3:61 3:56  10 3
NC only 0:22 3:12 4:07  10 3
90.02 0.05 0.20 0.50 2.00 5.00 20.00
0.0
0.2
0.4
0.6
true τ
RMSE of 
τ
Figure S4: Jaatha becomes imprecise when estimating large divergence times ( = 20). The true
value of the divergence time  is plotted against the RMSE of  (). The average value is shown as 4.
As  gets larger Jaatha has trouble estimating the correct value of  .
10(a) Population mutation rate  site
0.00 0.02 0.04 0.06 0.08 0.10 0.12
0.1
0.2
0.5
1.0
θsite
ratio(estimate/tr
ue)
α = 0.2
α = 1
IS est.
(b) Size ratio q
0.00 0.02 0.04 0.06 0.08 0.10 0.12
0.2
0.5
1.0
2.0
5.0
20.0
50.0
θsite
ratio(estimate/tr
ue)
(c) Divergence time  
0.00 0.02 0.04 0.06 0.08 0.10 0.12
1e−02
1e+00
1e+02
θsite
ratio(estimate/tr
ue)
(d) Migration rate m
0.00 0.02 0.04 0.06 0.08 0.10 0.12
1e−03
1e−01
1e+01
1e+03
θsite
ratio(estimate/tr
ue)
Figure S5: The effect of neglecting finite sites on parameter estimation under the "Constant“ model.
The ratio of estimated and true values of  , q,  , and m plotted against true  values under infinite-sites
assumptions and the "Constant“ model. Shown are the data sets simulated with the most extreme  
values ( = 0:2 and 1), ti=tv = 2, T = 3. As a comparison, estimates for infinite-sites data sets (4)
are included. The lines plotted are polynomial regression lines fitted to the ratios (with lowess function
of R).
11(a) Population mutation rate  site
0.00 0.02 0.04 0.06 0.08 0.10 0.12
0.1
0.2
0.5
1.0
θsite
ratio(estimate/tr
ue)
ti/tv = 1
ti/tv = 2
ti/tv = 5
IS est.
(b) Size ratio q
0.00 0.02 0.04 0.06 0.08 0.10 0.12
0.2
0.5
1.0
2.0
5.0
20.0
50.0
θsite
ratio(estimate/tr
ue)
(c) Divergence time  
0.00 0.02 0.04 0.06 0.08 0.10 0.12
1e−02
1e+00
1e+02
θsite
ratio(estimate/tr
ue)
(d) Migration rate m
0.00 0.02 0.04 0.06 0.08 0.10 0.12
1e−03
1e−01
1e+01
1e+03
θsite
ratio(estimate/tr
ue)
Figure S6: Different transition-transversion ratios have almost no influence on the estimations. The
ratio of estimated and true values of  , q,  , and m plotted against the true  values under infinite-sites
assumptions for three different values of ti=tv (1, 2, 5). The data were simulated with a finite-sites model
with  = 1 and T = 6 under the "Constant“ model. As a comparison, estimates for infinite-sites data
sets (4) are included. The lines plotted are polynomial regression lines fitted to the ratios (with lowess
function of R).
12
